# Supplementary material for: Effects of Boiling Processing on Texture of Scallop Adductor Muscle and Its Mechanism
Source: Foods. 2022 Jun 30;11(13):1947. doi: 10.3390/foods11131947 (PMC9265745; doi:10.3390/foods11131947)
Supplement: Supplementary file 1 [file foods-11-01947-s001.zip]

Archive with 8 entries (8 files):
- Figure S1.pdf
- Figure S2.pdf
- Figure S3.pdf
- Figure S4.pdf
- Figure S5.pdf
- Table S1.pdf
- Table S2.pdf
- Table S3.pdf
